# Supplementary material for: Gut Fungal Communities Are Influenced by Seasonality in Captive Baikal Teal (Sibirionetta formosa) and Common Teal (Anas crecca)
Source: Animals (Basel). 2023 Sep 17;13(18):2948. doi: 10.3390/ani13182948 (PMC10525870; doi:10.3390/ani13182948)
Supplement: Supplementary file 1 [file animals-13-02948-s001.zip]

Archive with 1 entries (1 files):
- animals-2573308-supplementary.pdf
